# Supplementary material for: Improvement and Validation of a Smart Road Traffic Noise Model Based on Vehicles Tracking Using Image Recognition: EAgLE 3.0
Source: Sensors (Basel). 2025 Mar 12;25(6):1750. doi: 10.3390/s25061750 (PMC11946256; doi:10.3390/s25061750)
Supplement: Supplementary file 1 [file sensors-25-01750-s001.zip]

Archive with 1 entries (1 files):
- sensors-3517464-supplementary-Video S1.mp4
